# Supplementary material for: Human cytomegalovirus infection triggers a paracrine senescence loop in renal epithelial cells
Source: Commun Biol. 2024 Mar 8;7:292. doi: 10.1038/s42003-024-05957-5 (PMC10924099; doi:10.1038/s42003-024-05957-5)
Supplement: Supplementary file 3 — Supplementary Data 1 [file 42003_2024_5957_MOESM3_ESM.xlsx]

## Sheet: Fig1
d
	HFFs			ARPE-19			RPTECs
2 dpi	90	69	82	86	75	68	75	63	79
4 dpi	81	67	81	59.9	67.8	65	35	36.16	26.6
6 dpi	71	92	72	67.5	90	81	29	36	40
e
	HFFs			ARPE-19			RPTECs
4 dpi	400	5000	4000	200	550	700	350	1700	1000
6 dpi	50000	55000	600000	5500	4000	40000	5000	3000	10000

## Sheet: Fig3
a
GM-CSF								MIP-1α								IP-10
	Mock			HCMV					Mock			HCMV					Mock			HCMV
1	0	0	0	97.54	99.43	96.28		1	0	0	0	4.84	4.49	4.55		1	0	0	0	345.52	330.86	339.16
2	0	0.08	0	144.74	161.19	153.17		2	0	0	0	28.47	29.53	27.97		2	106.71	58.38	75.59	623.46	751.6	683.27
3	8.97	5.86	6.95	467.72	303.92	395.49		3	0	0	0	32.25	26.11	29.98		3	24.95	0	15.17	938.82	773.79	836.24
4	18.98	25.64	23.59	1012.82	1096.55	1072.25		4	0	0	0	33.76	43.2	37.56		4	0	0	0	1710.89	2273.31	1947.1
5	35.03	25.57	28.17	1784.13	1677.44	1595.38		5	0	0	0	50.05	75.11	62.86		5	0	0	0	3131.84	3241.29	3196.17
PDGF-BB								RANTES								TNF-α
	Mock			HCMV					Mock			HCMV					Mock			HCMV
1	37.57	0	24.58	66.84	55.84	59.34		1	0	0	0	8.26	5.6	6.98		1	303.9	0	159.34	1986	1910.05	1949.5
2	123.57	58.05	87.32	132.45	120.25	127.9		2	0	1.32	0	6.86	3.96	4.57		2	1002.92	932.31	962.1	2689.86	3187.71	2922.34
3	235.86	79.9	156.2	327.44	180.36	249.16		3	0	0	0	0.73	0	0.52		3	1567.2	1214.27	1396.35	3995.02	2994.49	3504.78
4	211.3	168.73	195.69	376.78	443.96	408.75		4	0	0	0	21.8	2.77	14.19		4	2136.6	1768.43	1956.98	2853.26	5367.92	4057.65
5	386.95	178.02	285.1	1211.8	916.08	1066.54		5	0	0	0	412.13	157.66	299.56		5	2624.93	1864.83	2254.74	877.03	2869.16	1850.79
IL-6								IL-8								IL-9
	Mock			HCMV					Mock			HCMV					Mock			HCMV
1	633.41	24.18	327.2	4973.39	4782.92	4844.69		1	935.86	29.37	486.45	23248.1	20478.6	22713.4		1	26.65	0	19.7	87.21	85.07	87.1
2	2078.12	2174.38	2125.89	7012.44	7100.93	7054.72		2	3658.69	3435.92	3782.96	39291.1	41196	41003.6		2	59.29	46.85	52.63	97.16	101.65	96.28
3	3036.77	2549.12	2717.64	6774.09	6964.9	6810.58		3	5092.48	3655.66	4417.59	24619.6	24798.2	24672.5		3	43.99	37.18	32	125.67	105.45	117.45
4	3687.6	3473.76	3640.1	5049.95	5874.51	5692.54		4	5951.4	5297.59	5526.51	9342.23	14224.3	12729.4		4	0	17.99	10	70.25	93.3	90.15
5	5666.89	3264.28	4788.96	6344.43	6097.44	6139.5		5	10006.3	5436.27	7693.6	16834.1	13488.9	14989.2		5	33.27	0	9.59	138.03	127.03	132.9
b
LCN2								LCN2/NGAL
	Mock			HCMV					Mock			HCMV
1	1	1	1	22.9	17.8	20.6		1	0	0	0	0	0	0
2	1.90528	0.1502	2.31631	272.289	222.861	120.047		2	0	0	0	130.143	0	53.8
3	7.18506	0.95264	3.26533	495.304	84.4485	236.627		3	0	0	0	2387.23	345.531	765.375
4	39.2917	27.5695	46.1649	765.83	165.995	200.225		4	0	0	0	6504.1	6697.29	6522.73
5	205.152	18.8959	53.2469	1991.15	789.612	1187.63		5	35.9493	1216.28	734.75	8732.15	12225.3	10437.6

## Sheet: Fig4
c
	Mock			CMV
RPTECs	38.8	48.3	49.5	83.8	83	95.7
ARPE-19	38.7	55.3	34.3	60.4	52.4	54.8
HFFs	5.98291	6.76	9.459	48	50	41.6
e
	Mock			CMV
RPTECs	71	75	78	42	49	24
ARPE-19	60	58	68	62	68	56
HFFs	77.6	73.6	76.8	58.3	59.4	70
f
	Mock			CMV
RPTECs	283	361	402	168	92	185
ARPE-19	379	656	367	233	305	471
HFFs	125	178	211	53	74	107

## Sheet: Fig5
a
IL-6								IL-8
	Mock			CMV					Mock			CMV
RPTECs	7868.21	7960.9	4616.15	47791.5	29371.2	52981.3		RPTECs	4515.52	3680.32	11766.3	33704.4	25432.2	29494.2
ARPE-19	15.48	25.64	22	20.43	25.37	23.3		ARPE-19	1711.64	2185.46	1161.04	1567.42	2323.74	1624.38
HFFs	3963.85	3153.28	3189.92	19776.9	25452.5	10454.9		HFFs	233.99	235.288	252.781	5521.27	4707.17	3926.46
b
MKi-67								LAMNB1
	Mock			CMV					Mock			CMV
RPTECs	1	1	1	0.684332	0.607805	0.206		RPTECs	1	1	1	0.405502	0.575915	0.356
ARPE-19	1	1	1	1.04209	0.91838	1.01652		ARPE-19	1	1	1	1.00084	0.88776	0.9528
HFFs	1	1	1	1.17032	1.48905	1.91371		HFFs	1	1	1	1.07899	0.971324	1.31107
c
IL-6								EdU sup UV
	Mock			HCMV-UV treated					Mock			HCMV-UV treated
RPTECs	7730	8374.8	8066	8735.7	9509	7421		RPTECs	73	76.5	54.5	75.5	67.5	76
ARPE-19	54	45.3	38.5	72.8	68.6	63		ARPE-19	55	54	51.5	58.5	67.5	60
HFF	2334	2786	1051	1954	3200	2409		HFFs	62.5	65	52.5	59.5	70.5	59.5

## Sheet: Fig6
d
	NfkB									HCMV-IEA
RPTECs	10	9	7	9	5	7	7	5	13	3	3	2	3	1	1	7	8	5
ARPE-19	1	4	2	1	0	1	5	2	4	16	8	6	7	5	15	9	3	5
HFFs	3	3	1	1	2	3	1	1	4	3	4	1	1	0	3	1	1	1

## Sheet: Fig7
d
	γH2AX									HCMV-IEA
RPTECs	5	6	4	12	5	7	3	10	9	5	3	3	6	3	5	3	3	2
ARPE-19	10	15	17	9	1	11	5	14	21	7	18	21	9	11	19	13	10	17
HFFs	2	3	2	1	1	0	3	1	1	2	1	2	1	3	1	3	2	3

## Sheet: Fig8
d
	p16INK4a									HCMV-IEA
RPTECs	10	4	5	8	4	6	17	21	8	6	2	2	4	1	2	8	6	7
ARPE-19	8	10	8	10	2	11	5	12	9	25	31	33	10	12	14	4	12	40
HFFs	4	4	9	2	4	1	1	4	2	4	3	10	2	6	2	4	1	1

## Sheet: Fig9
a
	γH2AX									HCMV-IEA
vehicle	5	6	5	11	5	7	10	5	4	5	3	3	5	3	5	6	2	4
tocilizumab	6	2	3	5	2	2	2	3	1	11	4	4	6	6	6	13	5	3
b
	NF-κB						HCMV-IEA
vehicle	11	12	8	13	13	6	6	4	3	7	4	2
tocilizumab	3	4	3	4	4	5	15	6	5	8	4	6
c
	MOCK			HCMV
vehicle	8763.2	4916.1	9370.3	23171.2	22981.3	24643.5
tocilizumab	11382.9	5609.5	4854.3	20304.8	23904.9	29612

## Sheet: Fig10
c
	Mock			HCMV
RPTECs	30	36.5	32.5	14	28	20
ARPE-19	45	66.5	61.7	41.5	63	64
HFFs	27	24	28.62	43	58	33
d
	Mock				HCMV
RPTECs	325	263	253	131	123	76
ARPE-19	275	332	539	522	414	289
HFFs	270	231	204	324	314	351
f
	Sup Mock			Sup HCMV
vehicle	27	31	31	17	12	17
tocilizumab	16	30	34	42	35	34
g
	Mock			HCMV
RPTECs	325	263	253	135	131	123
HFFs	270	231	204	324	314	351
ARPE-19	275	332	539	522	414	289
h
Conditioned supernatants (3dpi)
	Sup Mock						Sup HCMV
% IEA pos cells	14.7959	9.53757	10.8108	10.0418	12.2083	8.38446	6.55738	6.75	4.09483	3.23488	8.69565	6.81818
Conditioned supernatants (adsorption)
	Sup Mock						Sup HCMV
% IEA pos cells	14.2857	11.1675	12.7907	8.48329	8.52921	6.6787	7.40741	7.26141	10.4803	11.0769	5.6798	9.88593

## Sheet: Supplementary Fig1
	HFFs			ARPE-19			RPTECs
IE1	0.0899636	0.056	0.061	0.114889	0.126	0.133	0.07037	0.034	0.041
UL54	0.0852834	0.069	0.066	0.105865	0.111	0.134	0.071111	0.033	0.049

[truncated: 3 more sheets: Supplementary Fig3, Supplementary Fig4, Supplementary Fig6]
